# Supplementary material for: Major Histocompatibility Complex Class II (DRB3) Genetic Diversity in Spanish Morucha and Colombian Normande Cattle Compared to Taurine and Zebu Populations
Source: Front Genet. 2020 Jan 10;10:1293. doi: 10.3389/fgene.2019.01293 (PMC6965167; doi:10.3389/fgene.2019.01293)
Supplement: Supplementary file 1 [file DataSheet_1.xlsx]

## Sheet: Hoja1
Genotypes found in Normande and Moruha individuals
SUMMARY NORMANDE
HOMOZYGOTES		HETEROZYGOTES
ID	Alelle	ID	Allele 1	Allele 2
Nariño 1	001:01	Nariño 12	014:01:01	028:03
Nariño 2	007:01	Nariño 13	001:01	014:01:01
Nariño 3	014:01:01	Nariño 14	014:01:01	048:02
Nariño 4	002:01	Nariño 15	007:01	008:01
Nariño 5	005:02	Nariño 16	048:02	011:02
Nariño 6	048:02	Nariño 17	001:01	003:01
Nariño 7	017:01	Nariño 18	002:01	014:01:01
Nariño 8	048:02	Nariño 19	001:01	048:02
Nariño 9	001:01	Nariño 20	003:01	048:02
Nariño 10	005:01	Nariño 21	001:01	024:07
Nariño 11	014:01:01	Nariño 22	051:01	043:02
Cundinamarca 1	007:01	Nariño 23	001:01	048:02
Cundinamarca 2	005:01	Nariño 24	005:01	010:01
Cundinamarca 3	007:01	Nariño 25	048:02	040:01
Cundinamarca 4	014:01:01	Nariño 26	020:01:02	048:02
Cundinamarca 5	048:02	Nariño 27	014:01:01	015:05
Cundinamarca 6	001:01	Nariño 28	048:02	022:05
Cundinamarca 7	014:01:01	Nariño 29	029:01	022:04
Cundinamarca 8	005:01	Nariño 30	026:01	043:02
Cundinamarca 9	007:02	Cundinamarca 15	028:02	007:02
Cundinamarca 10	005:01	Cundinamarca 16	008:01	032:01
Cundinamarca 11	018:01	Cundinamarca 17	002:01	028:01
Cundinamarca 12	002:01	Cundinamarca 18	015:05	075:03
Cundinamarca 13	001:01	Cundinamarca 19	002:01	024:06
Cundinamarca 14	002:01	Cundinamarca 20	014:01:01	022:01
Boyacá 1	008:01	Cundinamarca 21	048:02	027:07
Boyacá 2	005:01	Cundinamarca 22	012:01	018:01
Boyacá 3	001:01	Cundinamarca 23	020:02	020:03
Boyacá 4	011:01	Cundinamarca 24	008:01	025:01:01
Boyacá 5	001:01	Cundinamarca 25	027:03	019:02
Boyacá 6	008:01	Cundinamarca 26	005:01	014:01:01
Boyacá 7	012:01	Cundinamarca 27	048:02	011:02
Boyacá 8	016:01	Cundinamarca 28	048:02	014:01:01
Boyacá 9	010:01	Cundinamarca 29	010:02	070:01
Boyacá 10	013:01	Cundinamarca 30	024:06	048:02
Boyacá 11	012:01	Cundinamarca 31	001:01	024:06
Boyacá 12	016:01	Cundinamarca 32	032:01	048:02
		Cundinamarca 33	010:01	011:02
		Cundinamarca 34	001:01	024:06
		Cundinamarca 35	032:01	048:02
		Cundinamarca 36	020:02	015:05
		Cundinamarca 37	002:01	007:01
		Cundinamarca 38	024:06	048:02
		Cundinamarca 39	002:01	007:01
		Cundinamarca 40	012:01	024:06
		Cundinamarca 41	010:01	011:02
		Boyacá 13	001:01	034:03
		Boyacá 14	026:01	070:01
		Boyacá 15	011:01	012:01
		Boyacá 16	010:01	012:01
		Boyacá 17	048:02	031:04
		Boyacá 18	002:01	031:01
		Boyacá 19	002:01	020:01:01
		Boyacá 20	020:01:01	022:01
		Boyacá 21	006:01	010:01
		Boyacá 22	002:01	031:01
		Boyacá 23	006:01	010:01
		Boyacá 24	006:01	010:01
		Boyacá 25	010:01	012:01
		Boyacá 26	011:01	012:01
		Boyacá 27	026:01	070:01
		Boyacá 28	001:01	010:01
		Boyacá 29	001:01	012:01
		Boyacá 30	001:01	011:01
		Boyacá 31	010:01	011:01
		Boyacá 32	012:01	023:01
		Boyacá 33	022:01	015:05
		Boyacá 34	009:01	027:01
		Boyacá 35	010:01	011:01
		Boyacá 36	007:01	020:01:02
		Boyacá 37	014:01:01	020:01:02
		Boyacá 38	005:03	044:01
		Boyacá 39	002:01	020:01:01
		Boyacá 40	010:01	028:01
SUMMARY MORUCHA
HOMOZYGOTES		HETEROZYGOTES
ID	Alelle	ID	Allele 1	Allele 2
V26	048:02	V21	005:01	044:01
V31	020:09	V25	003:02:01	005:01
V56	048:02	V35	024:01	078:01
V57	043:01	V51	006:01	007:01
V63	003:01	V55	012:01	012:02
V72	003:01	V58	010:02	012:01
V75	048:02	V9	005:01	037:01
V78	003:01	V65	005:01	044:01
V14	005:01	V66	010:01	048:02
V41	048:02	V69	003:02:01	032:02
V59	048:02	V71	058:01	024:02
V17	005:01	V73	020:01:02	048:02
V42	048:02	V77	003:01	010:01
V81	048:02	V79	005:01	048:02
V82	024:04	V108	010:02	020:01:01
V83	018:01	V109	020:01:01	023:01
V84	058:01	V111	010:02	012:01
V87	048:02	V6	020:01:02	048:02
		V18	005:01	044:01
		V16	044:01	037:01
		V12	003:01	048:02
		V24	003:01	020:01:02
		V28	003:01	005:01
		V30	010:01	048:02
		V32	003:01	020:01:02
		V36	032:01	044:01
		V40	020:01:01	023:01
		V43	020:01:01	023:01
		V44	032:01	048:02
		V46	048:02	024:02
		V62	030:22	020:10
		V80	003:01	020:01:01
		V85	005:01	048:02
		V86	011:01	023:01
		V88	003:01	023:01
		V89	020:01:01	026:01
