# Supplementary material for: Major Histocompatibility Complex Class II (DRB3) Genetic Diversity in Spanish Morucha and Colombian Normande Cattle Compared to Taurine and Zebu Populations
Source: Front Genet. 2020 Jan 10;10:1293. doi: 10.3389/fgene.2019.01293 (PMC6965167; doi:10.3389/fgene.2019.01293)
Supplement: Supplementary file 2 [file DataSheet_2.xlsx]

## Sheet: Hoja1
Matrix of average number of pairwise nucleotide differences values between populations
	Cc_Nor	Cb_Nor	Cn_Nor	Sp_Mor	Bo_Nel	Bo_Gir	Pe_Ne-Br	Ar_Ho	Bo_Ho	Pa_Ho	Pe_Ho	Ch_Ho	Ch_He	Ch_H-J	Ch_Wa	Bo_Yac	C_HdV	Ja_Ho	Ja_Sh	Ja_Je	Ja_Bl
Cc_Nor	0	0.13289	0.12319	0.12554	0.28739	0.12814	0.54164	0.80919	0.34434	0.52145	1.18671	2.19548	2.29524	0.83779	0.28086	0.97119	1.36979	0.75576	1.34237	1.55824	1.49366
Cb_Nor	0.13289	0	0.05662	0.03768	0.28167	0.01714	0.80159	0.93568	0.63967	0.50303	0.68291	2.28548	2.23602	0.95684	0.30154	0.92554	1.59905	0.73768	1.08558	1.77943	1.81541
Cn_Nor	0.12319	0.05662	0	-0.03673	0.22641	0.16188	0.77334	0.97148	0.63997	0.62015	0.71253	2.47987	2.45338	1.21853	0.26834	0.99984	1.42154	0.6605	0.76138	1.61658	1.81804
Sp_Mor	0.12554	0.03768	-0.03673	0	0.12256	0.12038	0.73627	1.01229	0.62693	0.61664	0.70406	2.55984	2.41433	1.14416	0.25599	1.01999	1.52186	0.79569	0.85127	1.84957	1.85314
Bo_Nel	0.28739	0.28167	0.22641	0.12256	0	0.36913	0.7055	1.09163	0.73155	0.9015	0.72216	2.43908	2.56321	1.18637	0.34193	1.01829	1.68386	1.09232	1.2171	2.1961	1.65667
Bo_Gir	0.12814	0.01714	0.16188	0.12038	0.36913	0	0.81782	0.89397	0.56821	0.39593	0.77941	2.07285	2.0877	0.75955	0.33029	1.02563	1.50581	0.73695	1.29038	1.86918	1.83306
Pe_Ne-Br	0.54164	0.80159	0.77334	0.73627	0.7055	0.81782	0	0.59605	0.20091	1.11641	1.19161	1.77563	2.12917	0.82522	0.78763	0.23384	0.9134	1.19319	1.85791	2.36327	2.51439
Ar_Ho	0.80919	0.93568	0.97148	1.01229	1.09163	0.89397	0.59605	0	0.42506	0.80142	1.10142	1.25611	1.55125	0.71185	0.70507	0.54006	0.70586	1.1986	1.59535	2.08723	2.52941
Bo_Ho	0.34434	0.63967	0.63997	0.62693	0.73155	0.56821	0.20091	0.42506	0	0.55155	1.07481	1.27807	1.29065	0.61163	0.66722	0.47348	0.60327	0.62093	1.60233	1.85211	2.50252
Pa_Ho	0.52145	0.50303	0.62015	0.61664	0.9015	0.39593	1.11641	0.80142	0.55155	0	1.02186	1.21508	1.33085	0.73034	0.27566	1.11266	0.88797	0.56559	1.18039	1.44591	2.08074
Pe_Ho	1.18671	0.68291	0.71253	0.70406	0.72216	0.77941	1.19161	1.10142	1.07481	1.02186	0	1.92595	2.06601	1.2868	0.91521	0.88995	1.30732	1.26871	1.26388	3.02421	3.21337
Ch_Ho	2.19548	2.28548	2.47987	2.55984	2.43908	2.07285	1.77563	1.25611	1.27807	1.21508	1.92595	0	1.189	1.13517	2.1217	1.52644	1.25877	1.54451	2.94086	3.06111	4.00395
Ch_He	2.29524	2.23602	2.45338	2.41433	2.56321	2.0877	2.12917	1.55125	1.29065	1.33085	2.06601	1.189	0	1.00327	2.06128	1.95291	1.46872	1.53574	2.79868	3.62731	4.73006
Ch_H-J	0.83779	0.95684	1.21853	1.14416	1.18637	0.75955	0.82522	0.71185	0.61163	0.73034	1.2868	1.13517	1.00327	0	0.91991	0.85504	1.08868	1.16895	2.24771	2.76661	2.73686
Ch_Wa	0.28086	0.30154	0.26834	0.25599	0.34193	0.33029	0.78763	0.70507	0.66722	0.27566	0.91521	2.1217	2.06128	0.91991	0	0.88643	1.12416	0.78017	0.86496	1.41803	1.37459
Bo_Yac	0.97119	0.92554	0.99984	1.01999	1.01829	1.02563	0.23384	0.54006	0.47348	1.11266	0.88995	1.52644	1.95291	0.85504	0.88643	0	0.69585	1.23593	1.76753	2.57335	3.13188
C_HdV	1.36979	1.59905	1.42154	1.52186	1.68386	1.50581	0.9134	0.70586	0.60327	0.88797	1.30732	1.25877	1.46872	1.08868	1.12416	0.69585	0	1.24586	1.80886	2.5753	3.68305
Ja_Ho	0.75576	0.73768	0.6605	0.79569	1.09232	0.73695	1.19319	1.1986	0.62093	0.56559	1.26871	1.54451	1.53574	1.16895	0.78017	1.23593	1.24586	0	0.81426	0.86044	2.10091
Ja_Sh	1.34237	1.08558	0.76138	0.85127	1.2171	1.29038	1.85791	1.59535	1.60233	1.18039	1.26388	2.94086	2.79868	2.24771	0.86496	1.76753	1.80886	0.81426	0	1.27399	2.48321
Ja_Je	1.55824	1.77943	1.61658	1.84957	2.1961	1.86918	2.36327	2.08723	1.85211	1.44591	3.02421	3.06111	3.62731	2.76661	1.41803	2.57335	2.5753	0.86044	1.27399	0	1.24916
Ja_Bl	1.49366	1.81541	1.81804	1.85314	1.65667	1.83306	2.51439	2.52941	2.50252	2.08074	3.21337	4.00395	4.73006	2.73686	1.37459	3.13188	3.68305	2.10091	2.48321	1.24916	0
