# Supplementary material for: Major Histocompatibility Complex Class II (DRB3) Genetic Diversity in Spanish Morucha and Colombian Normande Cattle Compared to Taurine and Zebu Populations
Source: Front Genet. 2020 Jan 10;10:1293. doi: 10.3389/fgene.2019.01293 (PMC6965167; doi:10.3389/fgene.2019.01293)
Supplement: Supplementary file 4 [file DataSheet_4.xlsx]

## Sheet: Hoja1
Matrix of Da genetic distances between populations
	Cc_Nor	Cb_Nor	Cn_Nor	Sp_Mor	Bo_Nel	Bo_Gir	Pe_Ne-Br	Ar_Ho	Bo_Ho	Pa_Ho	Pe_Ho	Ch_Ho	Ch_He	Ch_H-J	Ch_Wa	Bo_Yac	C_HdV	Ja_Ho	Ja_Sh	Ja_Je	Ja_Bl
Cc_Nor	0	0.481	0.374	0.595	0.821	0.749	0.789	0.511	0.624	0.598	0.543	0.548	0.730	0.577	0.553	0.461	0.704	0.620	0.488	0.567	0.628
Cb_Nor	0.481	0	0.560	0.561	0.722	0.806	0.798	0.358	0.437	0.401	0.408	0.385	0.675	0.515	0.423	0.380	0.637	0.346	0.395	0.613	0.309
Cn_Nor	0.374	0.560	0	0.566	0.856	0.833	0.847	0.539	0.690	0.611	0.564	0.599	0.742	0.625	0.623	0.555	0.833	0.633	0.595	0.634	0.664
Sp_Mor	0.595	0.561	0.566	0	0.799	0.953	0.919	0.677	0.720	0.783	0.737	0.810	0.763	0.721	0.694	0.677	0.742	0.776	0.606	0.590	0.755
Bo_Nel	0.821	0.722	0.856	0.799	0	0.474	0.336	0.789	0.768	0.767	0.835	0.806	0.781	0.834	0.720	0.616	0.486	0.823	0.905	0.809	0.760
Bo_Gir	0.749	0.806	0.833	0.953	0.474	0	0.458	0.683	0.644	0.629	0.650	0.618	0.702	0.728	0.800	0.580	0.585	0.692	0.855	0.824	0.777
Pe_Ne-Br	0.789	0.798	0.847	0.919	0.336	0.458	0	0.556	0.497	0.542	0.597	0.552	0.753	0.618	0.712	0.458	0.518	0.570	0.744	0.785	0.672
Ar_Ho	0.511	0.358	0.539	0.677	0.789	0.683	0.556	0	0.109	0.055	0.061	0.063	0.551	0.254	0.295	0.220	0.418	0.069	0.328	0.626	0.219
Bo_Ho	0.624	0.437	0.690	0.720	0.768	0.644	0.497	0.109	0	0.134	0.123	0.110	0.645	0.377	0.346	0.228	0.414	0.125	0.456	0.768	0.270
Pa_Ho	0.598	0.401	0.611	0.783	0.767	0.629	0.542	0.055	0.134	0	0.079	0.069	0.567	0.302	0.311	0.261	0.441	0.068	0.361	0.709	0.241
Pe_Ho	0.543	0.408	0.564	0.737	0.835	0.650	0.597	0.061	0.123	0.079	0	0.043	0.573	0.309	0.318	0.225	0.454	0.068	0.415	0.717	0.218
Ch_Ho	0.548	0.385	0.599	0.810	0.806	0.618	0.552	0.063	0.110	0.069	0.043	0	0.562	0.325	0.319	0.239	0.493	0.052	0.413	0.757	0.204
Ch_He	0.730	0.675	0.742	0.763	0.781	0.702	0.753	0.551	0.645	0.567	0.573	0.562	0	0.522	0.444	0.468	0.540	0.554	0.767	0.801	0.576
Ch_HxJ	0.577	0.515	0.625	0.721	0.834	0.728	0.618	0.254	0.377	0.302	0.309	0.325	0.522	0	0.348	0.277	0.584	0.312	0.421	0.500	0.346
Ch_Wa	0.553	0.423	0.623	0.694	0.720	0.800	0.712	0.295	0.346	0.311	0.318	0.319	0.444	0.348	0	0.280	0.521	0.335	0.526	0.655	0.240
Bo_Yac	0.461	0.380	0.555	0.677	0.616	0.580	0.458	0.220	0.228	0.261	0.225	0.239	0.468	0.277	0.280	0	0.429	0.261	0.433	0.563	0.318
C_HdV	0.704	0.637	0.833	0.742	0.486	0.585	0.518	0.418	0.414	0.441	0.454	0.493	0.540	0.584	0.521	0.429	0	0.488	0.765	0.775	0.545
Ja_Ho	0.620	0.346	0.633	0.776	0.823	0.692	0.570	0.069	0.125	0.068	0.068	0.052	0.554	0.312	0.335	0.261	0.488	0	0.401	0.719	0.201
Ja_Sh	0.488	0.395	0.595	0.606	0.905	0.855	0.744	0.328	0.456	0.361	0.415	0.413	0.767	0.421	0.526	0.433	0.765	0.401	0	0.652	0.457
Ja_Je	0.567	0.613	0.634	0.590	0.809	0.824	0.785	0.626	0.768	0.709	0.717	0.757	0.801	0.500	0.655	0.563	0.775	0.719	0.652	0	0.660
Ja_Bl	0.628	0.309	0.664	0.755	0.760	0.777	0.672	0.219	0.270	0.241	0.218	0.204	0.576	0.346	0.240	0.318	0.545	0.201	0.457	0.660	0
