# Supplementary material for: Major Histocompatibility Complex Class II (DRB3) Genetic Diversity in Spanish Morucha and Colombian Normande Cattle Compared to Taurine and Zebu Populations
Source: Front Genet. 2020 Jan 10;10:1293. doi: 10.3389/fgene.2019.01293 (PMC6965167; doi:10.3389/fgene.2019.01293)
Supplement: Supplementary file 5 [file DataSheet_5.xlsx]

## Sheet: Hoja1
First three principal components for each allele amongst populations colored according to their contribution.
	PC 1	PC 2	PC 3		DRB3	Ja_Ho	Pa_Ho	Pe_Ho	Ch_Ho	Bo_Ho	Ar_Ho	Ja_Bl	Ja_Sh	Cb_Nor	Cc_Nor	Cn_Nor	Sp_Mor	Ja_Je	Ch_He-Je	Bo_ Yac	Ch_Wa	Ch_He	C_HdV	Bo_Gir	Bo_Ne	Pe_Ne-Br
022:01	0.323	-0.60939	-0.16409		022:01	0.0049505	0.00393701	0	0.00442478	0.00943396	0.00471698	0	0	0	0	0	0	0	0	0.0176991	0	0	0.0530303	0.0794393	0.232759	0.320513
048:02	0.2996	0.41216	-0.33924		048:02	0	0	0.0112782	0	0	0.0153302	0	0	0.0125	0.109756	0.2	0.231481	0.181159	0	0.0132743	0	0	0.00757576	0	0.0258621	0
028:01	0.20347	-0.29915	-0.046781		028:01	0	0.00787402	0	0	0	0	0	0	0.0125	0.0121951	0	0	0.0144928	0	0.0132743	0	0	0.0757576	0.0747664	0.24569	0.025641
020:03	0.085543	0.076023	-0.059322		020:03	0	0	0	0	0	0	0	0	0	0.0121951	0	0	0.144928	0	0	0	0	0	0.0280374	0	0.00769231
005:01	0.075344	0.16394	-0.11334		005:01	0	0	0.0112782	0	0.0188679	0.00117925	0.00497512	0.065	0.025	0.0853659	0.05	0.111111	0	0.00769231	0.039823	0.0185185	0	0.00757576	0	0	0
031:01	0.066206	-0.11135	-0.025882		031:01	0	0	0	0.00442478	0	0	0	0	0.025	0	0	0	0	0	0	0	0	0	0.0607477	0.0732759	0.0179487
044:01	0.065814	0.070006	-0.0046558		044:01	0	0	0	0	0.00314465	0.00707547	0.0124378	0	0.0125	0	0	0.0462963	0.0724638	0.0461538	0	0	0.0102041	0.0151515	0	0.012931	0
032:02	0.065589	0.025663	0.4182		032:02	0.0049505	0.00393701	0	0	0	0.00117925	0	0	0	0	0	0.00925926	0	0	0.00442478	0.0185185	0.214286	0	0.0046729	0.0172414	0
037:01	0.064686	0.077086	-0.011816		037:01	0	0	0.0037594	0	0	0.00117925	0	0	0	0	0	0.0185185	0.101449	0.0461538	0.00884956	0.0246914	0	0	0	0	0.0102564
036:01	0.062654	-0.17562	-0.0055562		036:01	0	0.00393701	0.0037594	0	0.0188679	0.00117925	0	0	0	0	0	0	0	0	0.00884956	0	0.0102041	0.0757576	0.121495	0.0215517	0.0615385
025:01:02	0.058461	0.074274	-0.037369		025:01:02	0	0	0	0	0	0	0	0	0	0	0	0	0.115942	0	0.00884956	0	0	0	0	0	0
003:01	0.057228	0.16415	-0.14107		003:01	0.0049505	0.019685	0	0	0.00314465	0.0200472	0	0.145	0	0	0.0333333	0.12037	0.0217391	0.0384615	0	0.00617284	0	0	0	0	0
057:02	0.052749	-0.09136	-0.02764		057:02	0	0	0	0	0	0	0	0	0	0	0	0	0	0	0	0	0	0	0.0046729	0.0387931	0.0512821
030:01	0.046735	-0.091427	0.0022476		030:01	0	0	0	0	0.00314465	0	0	0	0	0	0	0	0	0	0.00884956	0	0	0.0606061	0	0.0517241	0.0205128
035:01	0.046299	-0.06975	-0.011768		035:01	0	0	0	0	0	0	0	0	0	0	0	0	0	0	0.00884956	0	0	0.00757576	0	0.0560345	0.0153846
027:10	0.046248	-0.093227	-0.033608		027:10	0	0	0	0	0	0	0	0	0	0	0	0	0	0	0	0	0	0	0.0046729	0.00862069	0.0794872
020:01:02	0.041082	0.052349	0.21021		020:01:02	0.00990099	0.00787402	0	0.00442478	0	0.00117925	0	0	0.0375	0	0.0166667	0.037037	0	0	0.00442478	0	0.122449	0.0151515	0	0	0.0025641
010:02	0.039533	0.014058	0.17389		010:02	0	0	0	0	0	0	0	0	0	0.0121951	0	0.0277778	0	0	0	0.0185185	0.0816327	0.0681818	0	0	0
007:01	0.032949	0.11253	-0.014611		007:01	0.00990099	0.00393701	0.0112782	0.0221239	0.0157233	0.0188679	0.0472637	0.005	0.025	0.0731707	0.05	0.00925926	0.0652174	0.0538462	0.115044	0.0246914	0	0	0	0	0.0153846
026:01	0.03285	-0.010827	-0.010926		026:01	0	0	0	0	0	0	0	0.005	0.025	0	0.0166667	0.00925926	0	0	0	0.0123457	0	0	0	0.0387931	0
043:01	0.032601	-0.040375	-0.022777		043:01	0	0	0	0	0	0	0	0	0	0	0	0.0185185	0	0	0	0	0	0	0.088785	0.00862069	0
028:02	0.025675	-0.040811	-0.003713		028:02	0	0.00393701	0	0	0	0.00117925	0	0	0	0.0121951	0	0	0	0.0153846	0.00884956	0	0	0.0151515	0.0560748	0.0172414	0
033:01	0.023407	-0.034364	0.0023492		033:01	0	0	0	0	0	0	0	0	0	0	0	0	0	0.00769231	0.0221239	0.00617284	0	0	0.0140187	0.0215517	0.0102564
024:06	0.020595	0.033488	-0.022565		024:06	0	0	0	0	0	0	0	0	0	0.0731707	0	0	0	0	0	0	0	0	0	0	0
023:01	0.020379	0.030898	-0.023829		023:01	0	0	0	0	0.00314465	0	0	0	0.0125	0	0	0.0462963	0	0	0	0	0	0	0	0	0
020:01:01	0.019773	0.05465	-0.032469		020:01:01	0	0	0	0	0	0.00117925	0.0124378	0.035	0.0375	0	0	0.0555556	0	0	0	0	0	0	0	0	0
003:02:01	0.018808	-0.0042692	-0.014386		003:02:01	0	0	0	0	0	0	0	0	0	0	0	0.0185185	0	0	0	0	0	0	0	0.00862069	0.00769231
025:01:01	0.018354	-0.032218	-0.0081433		025:01:01	0	0	0	0	0	0	0	0	0	0.0121951	0	0	0	0	0	0	0	0.0227273	0	0	0.0282051
002:01	0.017727	0.19188	0.027248		002:01	0.0544554	0.0669291	0.0225564	0.0353982	0.0283019	0.0318396	0.0447761	0.075	0.05	0.0731707	0.05	0	0.166667	0.130769	0.0707965	0.0802469	0.0408163	0	0.0373832	0	0.0179487
021:01	0.01708	-0.028585	-0.01042		021:01	0	0	0	0	0	0	0	0	0.025	0.0121951	0	0	0	0	0.00442478	0	0	0	0.0794393	0	0
032:01	0.01612	0.030165	-0.0076918		032:01	0	0	0	0.00442478	0	0	0	0	0	0.0365854	0	0.0185185	0	0	0	0.0185185	0	0	0	0	0
011:02	0.015235	0.027185	-0.020956		011:02	0	0	0	0	0	0	0	0	0	0.0365854	0.0166667	0	0	0	0	0	0	0	0	0	0
058:01	0.013696	0.017473	-0.01477		058:01	0	0	0	0	0	0	0	0	0	0	0	0.0277778	0	0	0	0	0	0	0	0	0
008:01	0.013131	0.10496	-0.070154		008:01	0	0.00787402	0	0.00442478	0.00314465	0.0176887	0.00995025	0.12	0.05	0.0243902	0.0166667	0	0.0507246	0.00769231	0.00442478	0.00617284	0	0	0	0	0
045:01	0.011195	0.029325	0.058146		045:01	0	0	0	0	0	0	0	0	0	0	0	0	0	0.161538	0	0	0	0	0	0	0
041:01	0.011124	-0.027878	-0.0072257		041:01	0	0	0	0	0	0	0	0	0	0	0	0	0	0	0	0	0	0	0.0560748	0	0
015:05	0.010678	0.024182	-0.015844		015:05	0	0	0	0	0	0	0	0	0.0125	0.0243902	0.0166667	0	0	0	0	0	0	0	0	0	0
007:02	0.010298	0.016744	-0.011282		007:02	0	0	0	0	0	0	0	0	0	0.0365854	0	0	0	0	0	0	0	0	0	0	0
043:02	0.0098751	0.020883	-0.019347		043:02	0	0	0	0	0	0	0	0	0	0	0.0333333	0	0	0	0	0	0	0	0	0	0
020:09	0.0091305	0.011649	-0.0098464		020:09	0	0	0	0	0	0	0	0	0	0	0	0.0185185	0	0	0	0	0	0	0	0	0
024:02	0.0091305	0.011649	-0.0098464		024:02	0	0	0	0	0	0	0	0	0	0	0	0.0185185	0	0	0	0	0	0	0	0	0
024:04	0.0091305	0.011649	-0.0098464		024:04	0	0	0	0	0	0	0	0	0	0	0	0.0185185	0	0	0	0	0	0	0	0	0
042:01	0.0084041	-0.01324	-0.0035233		042:01	0	0	0	0	0	0	0	0	0	0	0	0	0	0	0	0	0	0	0	0.00862069	0.00512821
011:03	0.0082404	-0.016945	0.0026141		011:03	0	0	0	0	0	0	0.0124378	0	0	0	0	0	0	0	0	0	0	0	0	0.012931	0.00512821
022:04	0.0049376	0.010441	-0.0096733		022:04	0	0	0	0	0	0	0	0	0	0	0.0166667	0	0	0	0	0	0	0	0	0	0
022:05	0.0049376	0.010441	-0.0096733		022:05	0	0	0	0	0	0	0	0	0	0	0.0166667	0	0	0	0	0	0	0	0	0	0
024:07	0.0049376	0.010441	-0.0096733		024:07	0	0	0	0	0	0	0	0	0	0	0.0166667	0	0	0	0	0	0	0	0	0	0
028:03	0.0049376	0.010441	-0.0096733		028:03	0	0	0	0	0	0	0	0	0	0	0.0166667	0	0	0	0	0	0	0	0	0	0
029:01	0.0049376	0.010441	-0.0096733		029:01	0	0	0	0	0	0	0	0	0	0	0.0166667	0	0	0	0	0	0	0	0	0	0
051:01	0.0049376	0.010441	-0.0096733		051:01	0	0	0	0	0	0	0	0	0	0	0.0166667	0	0	0	0	0	0	0	0	0	0
012:02	0.0045652	0.0058243	-0.0049232		012:02	0	0	0	0	0	0	0	0	0	0	0	0.00925926	0	0	0	0	0	0	0	0	0
020:10	0.0045652	0.0058243	-0.0049232		020:10	0	0	0	0	0	0	0	0	0	0	0	0.00925926	0	0	0	0	0	0	0	0	0
024:01	0.0045652	0.0058243	-0.0049232		024:01	0	0	0	0	0	0	0	0	0	0	0	0.00925926	0	0	0	0	0	0	0	0	0
030:22	0.0045652	0.0058243	-0.0049232		030:22	0	0	0	0	0	0	0	0	0	0	0	0.00925926	0	0	0	0	0	0	0	0	0
078:01	0.0045652	0.0058243	-0.0049232		078:01	0	0	0	0	0	0	0	0	0	0	0	0.00925926	0	0	0	0	0	0	0	0	0
039:01	0.0041524	-0.011902	0.00073312		039:01	0	0	0	0	0	0	0	0	0	0	0	0	0	0	0.00442478	0	0	0.00757576	0.0186916	0	0
019:02	0.0034326	0.0055813	-0.0037608		019:02	0	0	0	0	0	0	0	0	0	0.0121951	0	0	0	0	0	0	0	0	0	0	0
034:03	0.0034326	0.0055813	-0.0037608		034:03	0	0	0	0	0	0	0	0	0	0.0121951	0	0	0	0	0	0	0	0	0	0	0
075:03	0.0034326	0.0055813	-0.0037608		075:03	0	0	0	0	0	0	0	0	0	0.0121951	0	0	0	0	0	0	0	0	0	0	0
019:01	0.0033091	-0.013719	-0.0069632		019:01	0	0.00393701	0	0	0	0.00235849	0	0	0	0	0	0	0	0	0	0	0	0	0	0	0.0128205
040:01	0.0030819	0.010584	-0.0055439		040:01	0	0	0	0	0	0	0.00746269	0	0	0	0.0166667	0	0	0	0	0	0	0	0	0	0
018:01	0.0028047	0.034986	0.17386		018:01	0	0.011811	0.018797	0.00884956	0.0314465	0.0224057	0	0.035	0	0.0365854	0	0.0185185	0	0.0230769	0.0840708	0.0493827	0.0816327	0.0378788	0	0.00431034	0.0025641
057:01	0.002546	-0.0053561	-0.0020333		057:01	0	0	0	0	0	0	0	0	0	0	0	0	0	0	0	0	0	0	0	0	0.00512821
005:02	0.0024525	0.021451	-0.002829		005:02	0	0	0	0	0	0	0.0298507	0	0	0	0.0333333	0	0	0	0	0	0	0	0	0	0
017:03	0.0020433	-0.0053631	-0.0023455		017:03	0	0	0	0	0	0.00117925	0	0	0	0	0	0	0	0	0	0	0	0	0	0	0.00512821
027:07	0.0019983	0.0080195	-0.001517		027:07	0	0	0	0	0	0.00235849	0	0.005	0	0.0121951	0	0	0	0	0	0.00617284	0	0	0	0	0
070:01	0.0011828	0.010738	-0.0010582		070:01	0	0	0	0	0	0	0	0	0.025	0.0121951	0	0	0	0	0	0	0	0	0	0	0
029:02	0.0008889	-0.0052184	0.0062833		029:02	0	0	0	0	0	0	0	0	0	0	0	0	0	0	0.00884956	0	0	0.0151515	0	0	0
020:02	0.00061151	0.021784	-0.023652		020:02	0	0	0	0.00884956	0	0.00235849	0	0.035	0	0.0243902	0	0	0	0	0	0	0	0	0	0	0
024:03	0.0005331	0.0013964	0.0027689		024:03	0	0	0	0	0	0	0	0	0	0	0	0	0	0.00769231	0	0	0	0	0	0	0
027:05	-0.00028176	-0.0086628	-0.005561		027:05	0	0.00787402	0	0	0	0	0	0	0	0	0	0	0	0	0	0	0	0	0	0	0.00769231
004:01	-0.0003361	0.00077495	0.0048044		004:01	0	0	0	0	0	0	0	0	0	0	0	0	0	0	0	0.00617284	0	0	0	0	0
027:01	-0.00057113	0.0032623	0.0048503		027:01	0	0	0	0	0	0	0	0	0.0125	0	0	0	0	0	0.0176991	0	0	0	0	0	0
031:04	-0.0011249	0.0025782	0.0013513		031:04	0	0	0	0	0	0	0	0	0.0125	0	0	0	0	0	0	0	0	0	0	0	0
005:04	-0.0012371	0.94723	0.0027529		005:04	0	0	0	0	0	0	0.00497512	0	0	0	0	0	0	0	0	0	0	0	0	0	0
011:04	-0.0020755	-0.00035389	-0.00094192		011:04	0	0	0.0037594	0	0	0	0	0	0	0	0	0	0	0	0	0	0	0	0	0	0
034:01	-0.0023463	0.0055402	-0.013497		034:01	0	0.00787402	0	0	0	0	0.00248756	0.03	0	0	0	0	0	0	0	0	0	0	0	0.00431034	0
013:01	-0.002692	0.010574	0.011063		013:01	0	0	0	0	0	0	0	0.01	0.025	0	0	0	0	0	0.0132743	0.0123457	0	0	0	0	0
013:02	-0.0035353	-0.0025545	0.14797		013:02	0	0	0	0	0	0	0.0497512	0	0	0	0	0	0	0	0	0.160494	0	0	0	0.0258621	0
016:01	-0.0046413	0.05165	0.60943		016:01	0.0346535	0.011811	0.018797	0.0132743	0.00314465	0.0341981	0.129353	0	0.05	0	0	0	0.0289855	0.0846154	0.0442478	0.104938	0.22449	0.0606061	0	0.0172414	0.0025641
005:03	-0.0074031	0.004729	0.01318		005:03	0	0	0	0	0	0	0.0248756	0.005	0.0125	0	0	0	0	0	0	0	0	0	0	0	0
020:08	-0.0089849	-0.041021	0.022962		020:08	0	0	0	0	0.0188679	0.0117925	0	0	0	0	0	0	0	0	0	0	0	0.0984848	0	0	0
014:01:01	-0.024208	0.083996	0.071544		014:01:01	0.049505	0.019685	0.0827068	0.0929204	0.0157233	0.0389151	0.0199005	0.05	0.0125	0.0853659	0.15	0	0	0.0384615	0.0663717	0.0185185	0.122449	0.00757576	0.102804	0.00431034	0.0153846
009:01	-0.024516	0.013546	0.060342		009:01	0.00990099	0.011811	0.0112782	0.00884956	0	0.0106132	0.0174129	0.01	0.0125	0	0	0	0	0.0230769	0.0442478	0.0123457	0.0204082	0	0	0	0
017:01	-0.04069	0.0075608	-0.0014616		017:01	0.00990099	0.0275591	0.0300752	0.0176991	0.0125786	0.0247642	0	0	0	0	0.0333333	0	0	0.0307692	0.0176991	0.0246914	0.0102041	0	0	0	0.0128205
006:01	-0.080438	-0.017908	-0.02575		006:01	0.0445545	0.00393701	0.0037594	0.0132743	0.103774	0.0165094	0	0	0.0375	0	0	0.00925926	0	0	0.0309735	0.00617284	0	0	0	0	0.0025641
027:03	-0.14493	-0.073184	0.0037213		027:03	0.0841584	0.0590551	0.0526316	0.0486726	0.0471698	0.0754717	0.0174129	0.01	0	0.0121951	0	0	0.00724638	0.0846154	0.0221239	0.0246914	0.0102041	0.0984848	0	0	0.0384615
009:02	-0.15229	-0.21346	-0.08434		009:02	0.0594059	0.0708661	0.056391	0.079646	0.154088	0.0636792	0.0721393	0.045	0	0	0	0	0	0.0461538	0.0840708	0.0185185	0.0102041	0	0.00934579	0.012931	0.158974
010:01	-0.22292	0.0058513	0.14375		010:01	0.0594059	0.0629921	0.0601504	0.0884956	0.106918	0.0495283	0.174129	0	0.1375	0.0243902	0.0166667	0.0277778	0	0.00769231	0.0309735	0.160494	0.0102041	0.0378788	0	0.0258621	0
012:01	-0.24547	0.070986	-0.12182		012:01	0.138614	0.0511811	0.0977444	0.079646	0.0471698	0.0731132	0.0845771	0.16	0.125	0.0243902	0	0.0277778	0.00724638	0.0307692	0.0176991	0	0	0	0	0	0.00769231
001:01	-0.32374	0.1232	-0.24563		001:01	0.113861	0.177165	0.116541	0.123894	0.0566038	0.176887	0.0348259	0.075	0.0875	0.0853659	0.15	0	0	0.0307692	0.0221239	0.0493827	0	0.00757576	0	0	0.0025641
011:01	-0.43831	-0.050787	-0.04548		011:01	0.178218	0.165354	0.169173	0.119469	0.113208	0.122642	0.109453	0.08	0.0875	0	0	0.00925926	0.0217391	0.0384615	0.0840708	0.0802469	0	0.128788	0	0.00431034	0.00512821
015:01	-0.49144	-0.22057	-0.10559		015:01	0.128713	0.177165	0.214286	0.216814	0.18239	0.147406	0.0771144	0	0	0	0	0	0	0.0384615	0.0442478	0.0308642	0.0306122	0.0757576	0.158879	0	0.0179487
