# Supplementary material for: Major Histocompatibility Complex Class II (DRB3) Genetic Diversity in Spanish Morucha and Colombian Normande Cattle Compared to Taurine and Zebu Populations
Source: Front Genet. 2020 Jan 10;10:1293. doi: 10.3389/fgene.2019.01293 (PMC6965167; doi:10.3389/fgene.2019.01293)
Supplement: Supplementary file 6 [file DataSheet_6.xlsx]

## Sheet: Hoja1
BoLA Allele	GenBank Accession Number
001:01	AB523807
002:01	JX274226
003:01	X87643.1
003:02:01	AB523809.1
004:01	X87644.1
005:01	AB558414.1
005:02	AB558415.1
005:03	AB523811.1
005:04	AB558417.1
006:01	AB558418.1
007:01	JX274239.1
007:02	AB554655
008:01	JX274231.1
009:01	AB558421.1
009:02	AB523814.1
010:01	AB523815.1
010:02	AB610121.1
011:01	JX274228.1
011:02	Y18308.1
011:03	AB558425.1
011:04	AB554653.1
012:01	AB523817.1
012:02	M94922
013:01	AB558427.1
013:02	AB523818.1
014:01:01	AB523819.1
015:01	JX274236.1
015:05	DQ834900
016:01	AB523806.1
017:01	JX274225.1
017:03	AF209710.1
018:01	AB523822.1
019:01	AB523823.1
019:02	AB558434.1
020:01:01	X87663.1
020:01:02	AB523824.1
020:02	X87664.1
020:03	Z82030.1
020:08	AB820284.1
020:09	KF918696
020:10	KF918697
021:01	LC455365.1
022:01	KF918687
022:04	KF918684.1
022:05	LC455498.1
023:01	X87667.1
024:01	X87668
024:02	KF918672
024:03	KF918673
024:04	KF918675
024:06	KF918678
024:07	KF870403
025:01:01	X87669
025:01:02	Z82033
026:01	X87670
027:01	M94926
027:03	U00140
027:05	Z82031
027:07	KF929427
027:10	LC455370
028:01	X75035
028:02	Z83000
028:03	KF918683
029:01	Z30649
029:02	AB554654
030:01	U64464
030:22	AF272863
031:01	U28408
031:04	DQ834895
032:01	U78548
032:02	L36154
033:01	L36153
034:01	L36155
034:03	B820285
035:01	Z82024
036:01	Z82023
037:01	Z82996
039:01	Z82999
040:01	Z82025
041:01	AB523839.1
042:01	AB523840.1
043:01	AB610138
043:02	AY817099
044:01	AB610139
045:01	AB048735.1
048:02	AB610140
051:01	DQ834903
057:01	AY817100
057:02	AY817106
058:01	AY817101
070:01	DQ834893
075:03	KF918689
078:01	KF918694
